# Supplementary material for: Maximising camera trap data: Using attractants to improve detection of elusive species in multi-species surveys
Source: PLoS One. 2019 May 29;14(5):e0216447. doi: 10.1371/journal.pone.0216447 (PMC6541258; doi:10.1371/journal.pone.0216447)
Supplement: S1 Dataset — (ZIP) [file pone.0216447.s007.zip]

Archive with 10 entries (7 files):
- Supplementary Materials_data/
- Supplementary Materials_data/effort_obscov.csv
- __MACOSX/
- __MACOSX/Supplementary Materials_data/
- __MACOSX/Supplementary Materials_data/._effort_obscov.csv
- Supplementary Materials_data/baitdays.csv
- __MACOSX/Supplementary Materials_data/._baitdays.csv
- Supplementary Materials_data/detection histories.csv
- Supplementary Materials_data/UG_cam_covs.csv
- __MACOSX/Supplementary Materials_data/._UG_cam_covs.csv
