# Supplementary material for: Maximising camera trap data: Using attractants to improve detection of elusive species in multi-species surveys
Source: PLoS One. 2019 May 29;14(5):e0216447. doi: 10.1371/journal.pone.0216447 (PMC6541258; doi:10.1371/journal.pone.0216447)
Supplement: S1 Dataset — (ZIP) [file pone.0216447.s007.zip › Supplementary Materials_data/UG_cam_covs.csv]

Survey	Station	Surveyname	Stationnam	effort	Baited	edgedist	safety	use
1	1	Kanyawara 2010	KW1001	81	No	1189	chimp	Research
1	2	Kanyawara 2010	KW1002	32	No	1944	chimp	Research
1	3	Kanyawara 2010	KW1003	90	No	2644	chimp	Research
1	4	Kanyawara 2010	KW1004	90	No	654	chimp	Research
1	5	Kanyawara 2010	KW1005	28	No	1367	chimp	Research
1	6	Kanyawara 2010	KW1006	56	No	2153	chimp	Research
1	7	Kanyawara 2010	KW1007	69	No	2832	snare	Research
1	8	Kanyawara 2010	KW1009	20	No	713	chimp	Research
1	9	Kanyawara 2010	KW1011	23	No	2441	chimp	Research
1	10	Kanyawara 2010	KW1012	32	No	3342	snare	Research
1	11	Kanyawara 2010	KW1013	71	No	285	chimp	Research
1	12	Kanyawara 2010	KW1014	68	No	1293	chimp	Research
1	13	Kanyawara 2010	KW1015	76	No	2247	chimp	Research
1	14	Kanyawara 2010	KW1016	47	No	3293	snare	Research
1	15	Kanyawara 2010	KW1017	60	No	4165	snare	Research
1	16	Kanyawara 2010	KW1018	93	No	359	heavysnare	Research
1	17	Kanyawara 2010	KW1019	26	No	1129	snare	Research
1	18	Kanyawara 2010	KW1020	38	No	1668	snare	Research
1	19	Kanyawara 2010	KW1021	46	No	2558	snare	Research
1	20	Kanyawara 2010	KW1022	39	No	3266	snare	Research
1	21	Kanyawara 2010	KW1023	34	No	4045	snare	Research
1	22	Kanyawara 2010	KW1024	49	No	5101	snare	Research
1	23	Kanyawara 2010	KW1026	41	No	3338	snare	Research
1	24	Kanyawara 2010	KW1027	57	No	3787	snare	Research
1	25	Kanyawara 2010	KW1028	65	No	4433	snare	Research
1	26	Kanyawara 2010	KW1029	36	No	5222	snare	Research
1	27	Kanyawara 2010	KW1031	76	No	4248	snare	Research
1	28	Kanyawara 2010	KW1032	40	No	4880	snare	Research
1	29	Kanyawara 2010	KW1033	21	No	5662	snare	Research
1	30	Kanyawara 2010	KW1035	24	No	7255	snare	Research
1	31	Kanyawara 2010	KW1036	70	No	5021	snare	Research
1	32	Kanyawara 2010	KW1037	73	No	5983	snare	Research
1	33	Kanyawara 2010	KW1038	26	No	6638	snare	Research
1	34	Kanyawara 2010	KW1040	48	No	6364	chimp	Research
1	35	Kanyawara 2010	KW1042	75	No	7805	snare	Research
1	36	Kanyawara 2010	KW1043	41	No	4724	snare	Research
1	37	Kanyawara 2010	KW1044	40	No	5865	chimp	Research
1	38	Kanyawara 2010	KW1045	40	No	7427	chimp	Research
1	39	Kanyawara 2010	KW1046	76	No	8219	chimp	Research
1	40	Kanyawara 2010	KW1048	73	No	5949	chimp	Research
1	41	Kanyawara 2010	KW1049	32	No	6652	chimp	Research
1	42	Kanyawara 2010	KW1050	76	No	7373	chimp	Research
1	43	Kanyawara 2010	KW1051	27	No	8180	chimp	Research
1	44	Kanyawara 2010	KW1052	73	No	7220	chimp	Research
1	45	Kanyawara 2010	KW1053	73	No	4860	chimp	Research
1	46	Kanyawara 2010	KW1054	73	No	5712	chimp	Research
1	47	Kanyawara 2010	KW1055	30	No	6543	chimp	Research
1	48	Kanyawara 2010	KW1056	75	No	7168	chimp	Research
1	49	Kanyawara 2010	KW1057	74	No	6610	chimp	Research
2	50	Sebitole 2011	SB1101	67	No	562	chimp	Research
2	51	Sebitole 2011	SB1102	86	No	559	heavysnare	Research
2	52	Sebitole 2011	SB1103	86	No	371	heavysnare	Research
2	53	Sebitole 2011	SB1104	86	No	1344	heavysnare	Research
2	54	Sebitole 2011	SB1105	86	No	1493	heavysnare	Research
2	55	Sebitole 2011	SB1106	86	No	1876	snare	Research
2	56	Sebitole 2011	SB1107	87	No	1490	chimp	Research
2	57	Sebitole 2011	SB1108	90	No	541	heavysnare	Research
2	58	Sebitole 2011	SB1109	89	No	1674	snare	Research
2	59	Sebitole 2011	SB1110	89	No	1474	heavysnare	Research
2	60	Sebitole 2011	SB1111	89	No	1217	heavysnare	Research
2	61	Sebitole 2011	SB1112	89	No	309	heavysnare	Research
2	62	Sebitole 2011	SB1113	84	No	253	chimp	Research
2	63	Sebitole 2011	SB1114	84	No	422	chimp	Research
2	64	Sebitole 2011	SB1116	36	No	1227	chimp	Research
2	65	Sebitole 2011	SB1117	84	No	1157	chimp	Research
2	66	Sebitole 2011	SB1118	84	No	1196	chimp	Research
2	67	Sebitole 2011	SB1119	84	No	1228	snare	Research
2	68	Sebitole 2011	SB1120	82	No	2460	heavysnare	Research
2	69	Sebitole 2011	SB1121	82	No	2441	heavysnare	Research
2	70	Sebitole 2011	SB1122	82	No	2312	heavysnare	Research
2	71	Sebitole 2011	SB1123	87	No	1465	heavysnare	Research
2	72	Sebitole 2011	SB1124	84	No	124	heavysnare	Research
2	73	Sebitole 2011	SB1125	84	No	237	heavysnare	Research
2	74	Sebitole 2011	SB1126	84	No	-26	heavysnare	Research
2	75	Sebitole 2011	SB1127	83	No	1211	heavysnare	Research
2	76	Sebitole 2011	SB1128	83	No	176	heavysnare	Research
3	77	Kanyawara 2011	KW1101	38	No	393	chimp	Research
3	78	Kanyawara 2011	KW1102	50	No	1001	chimp	Research
3	79	Kanyawara 2011	KW1103	50	No	1508	chimp	Research
3	80	Kanyawara 2011	KW1104	47	No	1219	chimp	Research
3	81	Kanyawara 2011	KW1105	46	No	733	chimp	Research
3	82	Kanyawara 2011	KW1106	35	No	144	chimp	Research
3	83	Kanyawara 2011	KW1107	50	No	852	chimp	Research
3	84	Kanyawara 2011	KW1108	45	No	1214	snare	Research
3	85	Kanyawara 2011	KW1109	46	No	1727	snare	Research
3	86	Kanyawara 2011	KW1110	39	No	1955	snare	Research
3	87	Kanyawara 2011	KW1111	44	No	2032	snare	Research
3	88	Kanyawara 2011	KW1112	46	No	1556	snare	Research
3	89	Kanyawara 2011	KW1113	25	No	1382	chimp	Research
3	90	Kanyawara 2011	KW1114	47	No	2350	chimp	Research
3	91	Kanyawara 2011	KW1115	42	No	2824	chimp	Research
3	92	Kanyawara 2011	KW1116	30	No	3111	snare	Research
3	93	Kanyawara 2011	KW1117	29	No	1280	chimp	Research
3	94	Kanyawara 2011	KW1118	46	No	1355	chimp	Research
3	95	Kanyawara 2011	KW1119	47	No	1018	chimp	Research
3	96	Kanyawara 2011	KW1120	45	No	988	chimp	Research
3	97	Kanyawara 2011	KW1121	45	No	1612	chimp	Research
3	98	Kanyawara 2011	KW1122	36	No	1808	chimp	Research
3	99	Kanyawara 2011	KW1123	45	No	1539	chimp	Research
3	100	Kanyawara 2011	KW1124	45	No	2418	chimp	Research
3	101	Kanyawara 2011	KW1125	45	No	1568	snare	Research
3	102	Kanyawara 2011	KW1126	32	No	2231	snare	Research
3	103	Kanyawara 2011	KW1127	45	No	2065	chimp	Research
3	104	Kanyawara 2011	KW1128	41	No	2869	snare	Research
4	105	Kanyanchu 2011	KC1101	44	No	-1842		Tourism
4	106	Kanyanchu 2011	KC1102	45	No	-1959		Tourism
4	107	Kanyanchu 2011	KC1103	11	No	-1208		Tourism
4	108	Kanyanchu 2011	KC1104	81	No	43		Tourism
4	109	Kanyanchu 2011	KC1105	81	No	1146		Tourism
4	110	Kanyanchu 2011	KC1106	36	No	2116		Tourism
4	111	Kanyanchu 2011	KC1108	27	No	1592		Tourism
4	112	Kanyanchu 2011	KC1110	78	No	613		Tourism
4	113	Kanyanchu 2011	KC1111	64	No	871		Tourism
4	114	Kanyanchu 2011	KC1112	76	No	1919		Tourism
4	115	Kanyanchu 2011	KC1113	79	No	1868		Tourism
4	116	Kanyanchu 2011	KC1114	73	No	2868		Tourism
4	117	Kanyanchu 2011	KC1115	36	No	3099		Tourism
4	118	Kanyanchu 2011	KC1116	79	No	2335		Tourism
4	119	Kanyanchu 2011	KC1117	76	No	905		Tourism
4	120	Kanyanchu 2011	KC1118	48	No	1773		Tourism
4	121	Kanyanchu 2011	KC1119	77	No	2584		Tourism
4	122	Kanyanchu 2011	KC1120	53	No	2587		Tourism
4	123	Kanyanchu 2011	KC1121	77	No	1478		Tourism
4	124	Kanyanchu 2011	KC1122	51	No	-92		Tourism
4	125	Kanyanchu 2011	KC1123	27	No	1656		Tourism
4	126	Kanyanchu 2011	KC1124	16	No	1469		Tourism
4	127	Kanyanchu 2011	KC1125	61	No	3364		Tourism
4	128	Kanyanchu 2011	KC1126	54	No	3823		Tourism
5	129	Kanyawara Baited 2012	KW1201	69	Yes	1315	chimp	Research
5	130	Kanyawara Baited 2012	KW1202	138	Yes	377	chimp	Research
5	131	Kanyawara Baited 2012	KW1203	134	Yes	987	chimp	Research
5	132	Kanyawara Baited 2012	KW1204	64	Yes	903	chimp	Research
5	133	Kanyawara Baited 2012	KW1205	49	Yes	1293	chimp	Research
5	134	Kanyawara Baited 2012	KW1206	20	Yes	1312	chimp	Research
5	135	Kanyawara Baited 2012	KW1207	129	Yes	1788	chimp	Research
5	136	Kanyawara Baited 2012	KW1208	46	Yes	2048	chimp	Research
5	137	Kanyawara Baited 2012	KW1209	63	Yes	1687	chimp	Research
5	138	Kanyawara Baited 2012	KW1210	126	Yes	1906	chimp	Research
5	139	Kanyawara Baited 2012	KW1211	39	Yes	408	chimp	Research
5	140	Kanyawara Baited 2012	KW1212	58	Yes	429	chimp	Research
5	141	Kanyawara Baited 2012	KW1213	113	Yes	887	snare	Research
5	142	Kanyawara Baited 2012	KW1214	111	Yes	931	snare	Research
5	143	Kanyawara Baited 2012	KW1215	112	Yes	1046	heavysnare	Research
5	144	Kanyawara Baited 2012	KW1216	111	Yes	749	heavysnare	Research
5	145	Kanyawara Baited 2012	KW1217	112	Yes	760	heavysnare	Research
5	146	Kanyawara Baited 2012	KW1218	111	Yes	2247	heavysnare	Research
5	147	Kanyawara Baited 2012	KW1219	113	Yes	1500	heavysnare	Research
5	148	Kanyawara Baited 2012	KW1220	23	Yes	1479	chimp	Research
5	149	Kanyawara Baited 2012	KW1221	39	Yes	779	chimp	Research
5	150	Kanyawara Baited 2012	KW1222	42	Yes	1487	chimp	Research
5	151	Kanyawara Baited 2012	KW1223	41	Yes	1502	chimp	Research
5	152	Kanyawara Baited 2012	KW1224	107	Yes	1479	chimp	Research
5	153	Kanyawara Baited 2012	KW1225	137	Yes	1519	chimp	Research
5	154	Kanyawara Baited 2012	KW1226	44	Yes	1276	chimp	Research
5	155	Kanyawara Baited 2012	KW1227	106	Yes	1205	chimp	Research
5	156	Kanyawara Baited 2012	KW1228	42	Yes	1205	chimp	Research
5	157	Kanyawara Baited 2012	KW1229	104	Yes	1535	chimp	Research
5	158	Kanyawara Baited 2012	KW1230	36	Yes	1584	chimp	Research
5	159	Kanyawara Baited 2012	KW1231	104	Yes	1398	chimp	Research
5	160	Kanyawara Baited 2012	KW1232	104	Yes	1243	chimp	Research
5	161	Kanyawara Baited 2012	KW1233	98	Yes	3650	heavysnare	Research
5	162	Kanyawara Baited 2012	KW1234	98	Yes	3126	snare	Research
5	163	Kanyawara Baited 2012	KW1235	96	Yes	2368	snare	Research
5	164	Kanyawara Baited 2012	KW1236	132	Yes	1757	chimp	Research
5	165	Kanyawara Baited 2012	KW1237	98	Yes	1422	chimp	Research
5	166	Kanyawara Baited 2012	KW1238	93	Yes	3167	heavysnare	Research
5	167	Kanyawara Baited 2012	KW1239	93	Yes	2712	snare	Research
5	168	Kanyawara Baited 2012	KW1240	85	Yes	1309	chimp	Research
5	169	Kanyawara Baited 2012	KW1241	70	Yes	744	heavysnare	Research
5	170	Kanyawara Baited 2012	KW1242	70	Yes	755	heavysnare	Research
5	171	Kanyawara Baited 2012	KW1243	70	Yes	1418	heavysnare	Research
5	172	Kanyawara Baited 2012	KW1244	70	Yes	2318	heavysnare	Research
5	173	Kanyawara Baited 2012	KW1245	70	Yes	2666	heavysnare	Research
5	174	Kanyawara Baited 2012	KW1246	70	Yes	2627	snare	Research
5	175	Kanyawara Baited 2012	KW1247	66	Yes	1288	chimp	Research
5	176	Kanyawara Baited 2012	KW1248	98	Yes	1375	chimp	Research
5	177	Kanyawara Baited 2012	KW1249	83	Yes	2021	chimp	Research
5	178	Kanyawara Baited 2012	KW1250	66	Yes	988	chimp	Research
5	179	Kanyawara Baited 2012	KW1251	63	Yes	1319	chimp	Research
5	180	Kanyawara Baited 2012	KW1252	63	Yes	912	chimp	Research
5	181	Kanyawara Baited 2012	KW1253	63	Yes	1102	chimp	Research
5	182	Kanyawara Baited 2012	KW1254	63	Yes	1174	chimp	Research
5	183	Kanyawara Baited 2012	KW1255	66	Yes	1284	chimp	Research
5	184	Kanyawara Baited 2012	KW1256	63	Yes	1193	chimp	Research
5	185	Kanyawara Baited 2012	KW1257	63	Yes	1190	chimp	Research
5	186	Kanyawara Baited 2012	KW1258	58	Yes	2983	snare	Research
5	187	Kanyawara Baited 2012	KW1259	58	Yes	3227	snare	Research
5	188	Kanyawara Baited 2012	KW1260	57	Yes	2636	snare	Research
5	189	Kanyawara Baited 2012	KW1261	55	Yes	2082	chimp	Research
6	190	Kanyawara Forest 2013	KW1301	72	Yes	3097	snare	Research
6	191	Kanyawara Forest 2013	KW1302	72	Yes	3758	snare	Research
6	192	Kanyawara Forest 2013	KW1303	68	Yes	3934	snare	Research
6	193	Kanyawara Forest 2013	KW1304	68	Yes	3262	snare	Research
6	194	Kanyawara Forest 2013	KW1305	68	Yes	2466	chimp	Research
6	195	Kanyawara Forest 2013	KW1306	68	Yes	1597	chimp	Research
6	196	Kanyawara Forest 2013	KW1307	67	Yes	2831	chimp	Research
6	197	Kanyawara Forest 2013	KW1308	67	Yes	3594	snare	Research
6	198	Kanyawara Forest 2013	KW1309	67	Yes	3566	snare	Research
6	199	Kanyawara Forest 2013	KW1310	67	Yes	3483	snare	Research
6	200	Kanyawara Forest 2013	KW1311	67	Yes	3613	snare	Research
6	201	Kanyawara Forest 2013	KW1312	70	Yes	3154	snare	Research
6	202	Kanyawara Forest 2013	KW1313	67	Yes	2706	snare	Research
6	203	Kanyawara Forest 2013	KW1314	67	Yes	2425	chimp	Research
6	204	Kanyawara Forest 2013	KW1315	67	Yes	1684	chimp	Research
6	205	Kanyawara Forest 2013	KW1316	69	Yes	930	chimp	Research
6	206	Kanyawara Forest 2013	KW1317	69	Yes	1743	snare	Research
6	207	Kanyawara Forest 2013	KW1318	69	Yes	1504	snare	Research
6	208	Kanyawara Forest 2013	KW1319	69	Yes	2475	snare	Research
6	209	Kanyawara Forest 2013	KW1320	69	Yes	1834	chimp	Research
6	210	Kanyawara Forest 2013	KW1321	69	Yes	1019	chimp	Research
6	211	Kanyawara Forest 2013	KW1322	61	Yes	296	heavysnare	Research
6	212	Kanyawara Forest 2013	KW1323	61	Yes	707	heavysnare	Research
6	213	Kanyawara Forest 2013	KW1324	61	Yes	785	heavysnare	Research
6	214	Kanyawara Forest 2013	KW1325	63	Yes	1720	chimp	Research
6	215	Kanyawara Forest 2013	KW1326	63	Yes	1546	chimp	Research
6	216	Kanyawara Forest 2013	KW1327	69	Yes	1100	chimp	Research
6	217	Kanyawara Forest 2013	KW1328	69	Yes	621	chimp	Research
6	218	Kanyawara Forest 2013	KW1329	59	Yes	1790	chimp	Research
6	219	Kanyawara Forest 2013	KW1330	60	Yes	2213	chimp	Research
6	220	Kanyawara Forest 2013	KW1331	60	Yes	3071	snare	Research
6	221	Kanyawara Forest 2013	KW1332	60	Yes	2525	snare	Research
6	222	Kanyawara Forest 2013	KW1333	60	Yes	2347	snare	Research
6	223	Kanyawara Forest 2013	KW1334	60	Yes	2417	chimp	Research
6	224	Kanyawara Forest 2013	KW1335	57	Yes	1606	chimp	Research
6	225	Kanyawara Forest 2013	KW1336	37	Yes	1138	chimp	Research
6	226	Kanyawara Forest 2013	KW1337	61	Yes	2813	snare	Research
6	227	Kanyawara Forest 2013	KW1338	64	Yes	1974	snare	Research
6	228	Kanyawara Forest 2013	KW1339	64	Yes	2526	snare	Research
6	229	Kanyawara Forest 2013	KW1340	64	Yes	1929	snare	Research
6	230	Kanyawara Forest 2013	KW1341	64	Yes	2689	snare	Research
6	231	Kanyawara Forest 2013	KW1342	64	Yes	3320	snare	Research
6	232	Kanyawara Forest 2013	KW1343	64	Yes	4097	snare	Research
6	233	Kanyawara Forest 2013	KW1344	64	Yes	4589	snare	Research
6	234	Kanyawara Forest 2013	KW1345	62	Yes	3428	snare	Research
6	235	Kanyawara Forest 2013	KW1346	62	Yes	3835	snare	Research
6	236	Kanyawara Forest 2013	KW1347	55	Yes	3170	snare	Research
6	237	Kanyawara Forest 2013	KW1348	57	Yes	605	chimp	Research
6	238	Kanyawara Forest 2013	KW1349	53	Yes	797	chimp	Research
7	239	Kanyawara Community 2013	KWCOM1301	95	Yes	14	heavysnare	Research
7	240	Kanyawara Community 2013	KWCOM1302	81	Yes	179	heavysnare	Research
7	241	Kanyawara Community 2013	KWCOM1303	89	Yes	-503	farmland	Farmland
7	242	Kanyawara Community 2013	KWCOM1304	41	Yes	-731	farmland	Farmland
7	243	Kanyawara Community 2013	KWCOM1305	101	Yes	21	heavysnare	Research
7	244	Kanyawara Community 2013	KWCOM1306	42	Yes	-780	farmland	Farmland
7	245	Kanyawara Community 2013	KWCOM1307	64	Yes	-1290	farmland	Farmland
7	246	Kanyawara Community 2013	KWCOM1308	57	Yes	-1270	farmland	Farmland
7	247	Kanyawara Community 2013	KWCOM1309	61	Yes	-691	farmland	Farmland
7	248	Kanyawara Community 2013	KWCOM1310	77	Yes	-911	farmland	Farmland
7	249	Kanyawara Community 2013	KWCOM1311	68	Yes	-579	farmland	Farmland
7	250	Kanyawara Community 2013	KWCOM1312	67	Yes	-426	farmland	Farmland
7	251	Kanyawara Community 2013	KWCOM1313	83	Yes	205	heavysnare	Research
7	252	Kanyawara Community 2013	KWCOM1314	94	Yes	5	heavysnare	Research
7	253	Kanyawara Community 2013	KWCOM1315	74	Yes	10	heavysnare	Research
7	254	Kanyawara Community 2013	KWCOM1316	49	Yes	-1845	farmland	Farmland
7	255	Kanyawara Community 2013	KWCOM1317	92	Yes	-1454	farmland	Farmland
7	256	Kanyawara Community 2013	KWCOM1318	95	Yes	-1450	farmland	Farmland
7	257	Kanyawara Community 2013	KWCOM1319	89	Yes	-1203	farmland	Farmland
7	258	Kanyawara Community 2013	KWCOM1320	81	Yes	-1208	farmland	Farmland
7	259	Kanyawara Community 2013	KWCOM1321	93	Yes	-1567	farmland	Farmland
7	260	Kanyawara Community 2013	KWCOM1322	94	Yes	450	heavysnare	Research
7	261	Kanyawara Community 2013	KWCOM1323	41	Yes	-176	heavysnare	Research
7	262	Kanyawara Community 2013	KWCOM1324	92	Yes	-851	farmland	Farmland
7	263	Kanyawara Community 2013	KWCOM1325	91	Yes	771	chimp	Research
7	264	Kanyawara Community 2013	KWCOM1326	69	Yes	478	chimp	Research
7	265	Kanyawara Community 2013	KWCOM1327	66	Yes	904	chimp	Research
7	266	Kanyawara Community 2013	KWCOM1328	50	Yes	988	chimp	Research
7	267	Kanyawara Community 2013	KWCOM1329	90	Yes	819	heavysnare	Research
7	268	Kanyawara Community 2013	KWCOM1330	86	Yes	799	chimp	Research
7	269	Kanyawara Community 2013	KWCOM1331	86	Yes	1603	chimp	Research
7	270	Kanyawara Community 2013	KWCOM1332	86	Yes	1644	chimp	Research
7	271	Kanyawara Community 2013	KWCOM1333	105	Yes	640	heavysnare	Research
7	272	Kanyawara Community 2013	KWCOM1334	107	Yes	936	heavysnare	Research
7	273	Kanyawara Community 2013	KWCOM1335	99	Yes	267	heavysnare	Research
7	274	Kanyawara Community 2013	KWCOM1336	87	Yes	-17	heavysnare	Research
7	275	Kanyawara Community 2013	KWCOM1337	96	Yes	444	heavysnare	Research
7	276	Kanyawara Community 2013	KWCOM1338	78	Yes	87	heavysnare	Research
7	277	Kanyawara Community 2013	KWCOM1339	14	Yes	-605	farmland	Farmland
7	278	Kanyawara Community 2013	KWCOM1340	72	Yes	-864	farmland	Farmland
7	279	Kanyawara Community 2013	KWCOM1341	85	Yes	-329	farmland	Farmland
7	280	Kanyawara Community 2013	KWCOM1342	76	Yes	-1738	farmland	Farmland
7	281	Kanyawara Community 2013	KWCOM1343	81	Yes	-1739	farmland	Farmland
8	282	Kanyanchu 2013	KC1301	80	Yes	1897	chimp	Tourism
8	283	Kanyanchu 2013	KC1302	80	Yes	2661	chimp	Tourism
8	284	Kanyanchu 2013	KC1303	80	Yes	3134	snare	Tourism
8	285	Kanyanchu 2013	KC1304	80	Yes	3766	snare	Tourism
8	286	Kanyanchu 2013	KC1305	80	Yes	4148	chimp	Tourism
8	287	Kanyanchu 2013	KC1306	79	Yes	3822	snare	Tourism
8	288	Kanyanchu 2013	KC1307	80	Yes	2877	snare	Tourism
8	289	Kanyanchu 2013	KC1308	79	Yes	997	chimp	Tourism
8	290	Kanyanchu 2013	KC1309	80	Yes	1864	snare	Tourism
8	291	Kanyanchu 2013	KC1310	79	Yes	2498	snare	Tourism
8	292	Kanyanchu 2013	KC1311	78	Yes	3098	snare	Tourism
8	293	Kanyanchu 2013	KC1312	78	Yes	3697	snare	Tourism
8	294	Kanyanchu 2013	KC1313	78	Yes	4296	chimp	Tourism
8	295	Kanyanchu 2013	KC1314	78	Yes	4489	chimp	Tourism
8	296	Kanyanchu 2013	KC1315	78	Yes	3012	snare	Tourism
8	297	Kanyanchu 2013	KC1316	78	Yes	2189	snare	Tourism
8	298	Kanyanchu 2013	KC1317	80	Yes	1460	snare	Tourism
8	299	Kanyanchu 2013	KC1318	78	Yes	33	tourist	Tourism
8	300	Kanyanchu 2013	KC1319	78	Yes	260	tourist	Tourism
8	301	Kanyanchu 2013	KC1320	76	Yes	1820	tourist	Tourism
8	302	Kanyanchu 2013	KC1321	74	Yes	2444	tourist	Tourism
8	303	Kanyanchu 2013	KC1322	78	Yes	2905	chimp	Tourism
8	304	Kanyanchu 2013	KC1323	77	Yes	2067	tourist	Tourism
8	305	Kanyanchu 2013	KC1324	78	Yes	1016	tourist	Tourism
8	306	Kanyanchu 2013	KC1325	77	Yes	505	chimp	Tourism
8	307	Kanyanchu 2013	KC1326	77	Yes	1591	chimp	Tourism
8	308	Kanyanchu 2013	KC1327	78	Yes	2421	chimp	Tourism
8	309	Kanyanchu 2013	KC1328	70	Yes	2201	chimp	Tourism
8	310	Kanyanchu 2013	KC1329	71	Yes	1326	chimp	Tourism
8	311	Kanyanchu 2013	KC1330	72	Yes	418	chimp	Tourism
8	312	Kanyanchu 2013	KC1331	72	Yes	960	chimp	Tourism
8	313	Kanyanchu 2013	KC1332	76	Yes	1530	chimp	Tourism
8	314	Kanyanchu 2013	KC1333	71	Yes	2131	chimp	Tourism
8	315	Kanyanchu 2013	KC1334	69	Yes	1024	tourist	Tourism
8	316	Kanyanchu 2013	KC1335	62	Yes	3663	chimp	Tourism
9	317	Maramagombo 2014	MMG1401	108	Yes	-57	snare	Hunting
9	318	Maramagombo 2014	MMG1402	110	Yes	-118	snare	Hunting
9	319	Maramagombo 2014	MMG1403	101	Yes	-93	snare	Hunting
9	320	Maramagombo 2014	MMG1404a	29	Yes	55	snare	Hunting
9	321	Maramagombo 2014	MMG1404b	70	Yes	360	snare	Hunting
9	322	Maramagombo 2014	MMG1405a	17	Yes	-254	snare	Hunting
9	323	Maramagombo 2014	MMG1405b	70	Yes	951	snare	Hunting
9	324	Maramagombo 2014	MMG1406a	17	Yes	-438	snare	Hunting
9	325	Maramagombo 2014	MMG1406b	82	Yes	-1114	snare	Hunting
9	326	Maramagombo 2014	MMG1407a	16	Yes	-1494	snare	Hunting
9	327	Maramagombo 2014	MMG1407b	83	Yes	-1905	snare	Hunting
9	328	Maramagombo 2014	MMG1408	99	Yes	-2070	snare	Hunting
9	329	Maramagombo 2014	MMG1409	109	Yes	-1451	snare	Hunting
9	330	Maramagombo 2014	MMG1410	109	Yes	-624	snare	Hunting
9	331	Maramagombo 2014	MMG1411	105	Yes	-757	snare	Hunting
9	332	Maramagombo 2014	MMG1412	102	Yes	-1589	snare	Hunting
9	333	Maramagombo 2014	MMG1413	108	Yes	-2091	snare	Hunting
9	334	Maramagombo 2014	MMG1414	108	Yes	-2999	snare	Hunting
9	335	Maramagombo 2014	MMG1415	108	Yes	-3448	snare	Hunting
9	336	Maramagombo 2014	MMG1416	94	Yes	-3617	snare	Hunting
9	337	Maramagombo 2014	MMG1417	108	Yes	-4387	snare	Hunting
9	338	Maramagombo 2014	MMG1418	108	Yes	-4636	snare	Hunting
9	339	Maramagombo 2014	MMG1419	108	Yes	-3682	snare	Hunting
9	340	Maramagombo 2014	MMG1420	109	Yes	-2755	snare	Hunting
9	341	Maramagombo 2014	MMG1421	108	Yes	-1503	snare	Hunting
9	342	Maramagombo 2014	MMG1422	107	Yes	-2153	snare	Hunting
9	343	Maramagombo 2014	MMG1423	108	Yes	-3214	snare	Hunting
9	344	Maramagombo 2014	MMG1424	89	Yes	-4048	snare	Hunting
9	345	Maramagombo 2014	MMG1425	48	Yes	-5023	snare	Hunting
9	346	Maramagombo 2014	MMG1426	107	Yes	-5523	snare	Hunting
9	347	Maramagombo 2014	MMG1427	93	Yes	-5172	snare	Hunting
9	348	Maramagombo 2014	MMG1428	83	Yes	-4526	snare	Hunting
9	349	Maramagombo 2014	MMG1429	107	Yes	-2907	snare	Hunting
9	350	Maramagombo 2014	MMG1430	91	Yes	218	snare	Hunting
9	351	Maramagombo 2014	MMG1431	106	Yes	852	snare	Hunting
9	352	Maramagombo 2014	MMG1432	107	Yes	-316	snare	Hunting
9	353	Maramagombo 2014	MMG1433	93	Yes	-1067	snare	Hunting
9	354	Maramagombo 2014	MMG1434	95	Yes	-1849	snare	Hunting
9	355	Maramagombo 2014	MMG1435	107	Yes	-2085	snare	Hunting
9	356	Maramagombo 2014	MMG1436	92	Yes	-433	snare	Hunting
